# Supplementary material for: Enhancing mucosal immunity by transient microbiota depletion
Source: Nat Commun. 2020 Sep 8;11:4475. doi: 10.1038/s41467-020-18248-4 (PMC7479140; doi:10.1038/s41467-020-18248-4)
Supplement: Supplementary file 4 — Source Data [file 41467_2020_18248_MOESM4_ESM.xlsx]

## Sheet: Figure 1A
	GROUP (ND is arbitrarily assigned a value of 100 for graphical purposes)
DAY		LmOVA 1x108										LmOVA 5x108											Strepto + LmOVA 107																Strepto + ΔActA LmOVA 107
0		100	100	100	100	100	100	100	100	100		100	100	100	100	100	100	100	100	100	100		100	100	100	100	100	100	100	100	100	100	100	100	100	100	100		100	100	100	100	100	100	100	100	100	100
1		50000	40000	20000	10000	140000	19000	25000	11000	2000		9000	2000	7000	1000	60000	6000	100	27000	140000	1000		3000000000	2000000000	30000000	100000000	1500000000	1900000000	1200000000	800000000	900000000	1800000000	2300000000		7000000000	10000000000	3000000000		2000000000	1800000000	400000000	600000000	200000000	2200000000	1400000000	1600000000	1000000000	2100000000
5		100	100	2000	100	10000	100	100	100	100		4800000	2000	100	100	27000	24000000	100	100	160000	100		8000000	2700000	300000	400000	14000000	240000000	120000000	440000000	70000000	19000000	700000	2200000	63000000	44000000	150000000		40000	2000	65000000	40000000	140000000	9000000	3800000	15000000	260000000	32000000
14		100	100	100	100	100	100	100	100	100		100	100	100	100	100	100	100	100	100	100		2000	340000	20000	100	700000	14000	100	30000	100	6000	40000	22000	2000000	1400000	22000000		100	100	390000	4000	12000	100	100	100	100	100
21		100	100	100	100	100	100	100	100	100		100	100	100	100	100	100	100	100	100	100		100	100	100	100	13000	100	100	100	100	100	100	100	100	100	100		100	100	100	100	100	100	100	100	100	100

## Sheet: Figure 1B
	GROUP
DAY	LmOVA 1x108											LmOVA 5x108								Strepto + LmOVA 107															Strepto + ΔActA LmOVA 107
0	100	100	100	100	100	100	100	100	100	100		100	100	100	100	100	100	100		100	100	100	100	100	100	100	100	100	100	100	100	100	100		100	100	100	100	100	100	100	100	100	100	100
1	99.0291	101.531	94.359	100.518	108.421	105.729	105.699	100.851	99.4737	100.93		98.1395	100	101.538	105.056	97.1831	92.3423	102.591		101.058	99.5074	90.5473	101.058	99.5074	90.5473	98.6301	98.6842	103.261	103.59	104.145	100	102.273	103.415		100	100	100	104.545	102.715	104.972	104.762	104.762	100.976	99.0826	101.37
2	99.5146	101.531	98.9744	107.254	107.368	94.7917	99.4819	100	97.3684	99.5349		88.8372	87.9121	91.7949	100.562	85.446	79.7297	98.4456		97.8836	94.0887	84.5771	97.8836	94.0887	84.5771	88.5845	89.9123	100	90.2564	100	89.3204	95.4545	98.0488		104.396	102.674	102.791	103.636	101.81	109.945	110.119	107.143	102.439	100.917	100.457
3	101.942	103.571	99.4872	103.109	106.316	95.3125	102.073	100.426	98.9474	98.6047		80	81.3187	91.7949	102.809	84.9765	77.9279	98.9637		91.5344	87.6847	78.607	91.5344	87.6847	78.607	78.9954	81.1404	89.1304	83.5897	91.7098	83.4951	87.7273	94.6341		101.648	102.139	102.791	106.818	106.335	105.525	105.357	104.762	99.5122	101.376	98.6301
4	104.369	102.041	101.538	102.591	103.684	97.3958	102.591	102.128	101.579	97.6744		78.1395	81.3187	93.8462	103.933	89.2019	81.982	101.036		94.1799	87.1921	78.1095	94.1799	87.1921	78.1095	77.6256	78.9474	86.9565	83.5897	89.6373	88.835	89.0909	96.5854		103.297	104.813	106.512	111.364	109.502	106.077	102.976	104.762	101.463	105.505	105.023
5	101.942	104.082	103.59	101.554	105.263	98.4375	101.036	100.426	102.105	98.1395		73.4884	82.967	94.359	105.618	88.2629	81.982	101.036		100.529	90.6404	80.0995	100.529	90.6404	80.0995	80.8219	85.0877	93.4783	89.7436	96.3731	89.3204	93.6364	100		107.143	106.952	105.116	107.273	106.787	108.287	108.333	107.738	103.902	106.881	105.023
6	107.767	109.694	100.513	102.591	106.842	101.042	104.145	101.277	103.684	100.465		72.093	85.7143	94.359	106.18	89.2019	87.8378	102.591		105.82	96.0591	90.5473	105.82	96.0591	90.5473	82.6484	87.2807	99.4565	94.8718	100	93.6893	100	107.317		108.791	106.417	106.047	110.455	109.955	108.84	107.143	108.929	103.415	105.505	105.479
7	102.427	104.592	97.4359	103.109	105.263	103.646	106.736	102.128	102.105	100.465		82.7907	100	102.564	112.36	96.7136	98.1982	99.4819		105.291	99.0148	91.0448	105.291	99.0148	91.0448	85.8447	89.4737	105.435	104.103	104.663	99.5146	103.636	109.268		103.297	103.209	102.791	110	110.407	111.602	109.524	110.119	103.902	106.881	104.566

## Sheet: Figure 1C
	GROUP
DAY	Strepto			LmOVA								Strepto LmOVA							Strepto + ΔActA LmOVA
-1	2900000000	1240000000		2130000000	2810000000	3050000000	1680000000	1400000000	1590000000	2390000000		4020000000	3240000000	5260000000	2080000000	2150000000	1960000000		3030000000	1680000000	3300000000	1490000000	1680000000	not obtained
0	19800000	16400000		2560000000	3450000000	3460000000	2660000000	2160000000	2120000000	966000000		74100000	not obtained	89000000	8710000	7190000	6140000		99000000	not obtained	445000000	8140000	3500000	13900000
1	339000000	652000000		4250000000	3690000000	4010000000	1800000000	2260000000	2890000000	3230000000		1700000000	1260000000	3470000000	788000000	705000000	547000000		2080000000	1900000000	5780000000	250000000	1180000000	234000000
3	4200000000	3970000000
5	3610000000	3460000000					4200000000	3960000000	5040000000	6700000000					2020000000	2180000000	3800000000					1700000000	1740000000	1650000000

## Sheet: Figure 1F
	GROUP
DAY	LmOVA 5 x 108				Strep only			Strep + LmOVA 107				Strep + ΔActA LmOVA 107
0	0.310151	0.208754	0.293254		0.715314	0.585195		0.540739	0.316156	0.627851		0.525896	0.499689	0.627851
1	0.270917	0.233283	0.308386		0.942393	0.947688		0.93834	0.864206	0.909778		0.957205	0.891842	0.909778
30-45	0.292054	0.24778	0.428068		0.384748	0.536462		0.373679	0.350901	0.679678		0.450817	0.336154	0.679678

## Sheet: Figure 2A
	GROUP
DAY	PBS x 108 LmOVA				PBS x 5x108 LmOVA				Strepto + LmOVA 107				Strepto + ΔActA LmOVA 107
6	0	0.11	0.27		0.56	0.43	0.59		0.25	0.16	0		0.14	0	0
9	4.51	3.13	25.4		4.65	7.14	14		8.83	8.66	17.9		13.1	9.47	7.94
15	1.2	1.64	2.92		1.1	1.58	2.16		4.13	3.87	4.78		3.02	3.25	1.99
30	0	1.35	0.09		0.48	0.38	1.79		4.76	0.95	0.35		0.01	1.15	0.56

## Sheet: Figure 2B
	PBS	Strepto
	4.27	8.4
	1.36	22.1
	2.26	19.2
	1.8	22.8
	3	19.6
	0	11.2

## Sheet: Figure 2C
	Group
	LmOVA 1x108	LmOVA 5x108	Strepto + LmOVA 107	Strepto + ΔActA LmOVA 107
	0.201	0.08	0.996	0.24
	0.0731	0.6	0.618	0
	0.113	0.7	0.319	0.44
	0.211	0.35	0.439	0.25
	0	0.19	0.17	0.25
	0.06	0.46	0.36	0.24
	0.2	0.23	0.88	0.27
	0.11	0.077	3.66	0.31
	0.42	0.11	0.78
			0.65
			0.39
			0.41

## Sheet: Figure 2D
	LEFT PANEL						RIGHT PANEL
	LmOVA 1x108	LmOVA 5x108	Strepto + LmOVA 107	Strepto + ΔActA LmOVA 107			LmOVA 1x108	LmOVA 5x108	Strepto + LmOVA 107	Strepto + ΔActA LmOVA 107
	3.25	0.08	11	4.28			900	378.4	3485	3154.8
	0.719	0.62	4.82	2.57			122	532.4	2417	4835.6
	0.167	0.69	2.67	8.85			147	774.4	1396	2415.6
	0.194	1.57	7.86	7.02			189	448.8	2500	4734.29
	2.18	2.6	0.56	1.94			362	917.488	827.2	1039.84
	2.2	1.41	3.21	2.54			1158.28	652.097	1821.6	3673.86
	0.34	1.2	1.76	3.99			1381.91	1872	906.4	3503.54
	0.088	0.12	7.63	2.35			288.719	197.626	6897.52	3269.32
	0.14	0.26	7.25	4.14			101.024	148.512	10422.3	4827.49
	0.58	0.16	7.13	7.22			322.411	143.903	15549.1	10031.4
	0.42	1.84	7.5				436.968	624.15	9534.4
			1.81				402.691		7836.09
			7.3						10048.1
			4.79						5842.35
			4.91						6886.27
			3.59						4704.34

## Sheet: Figure 2E
	CD69+CD103-							CD69+CD103+							CD69-CD103+							CD69-CD103-
	1X108 LmOVA	5X108 LmOVA	Strepto + 107 LmOVA	Strepto + 107 LmOVA ΔActA		Tet-		1X108 LmOVA	5X108 LmOVA	Strepto + 107 LmOVA	Strepto + 107 LmOVA ΔActA		Tet-		1X108 LmOVA	5X108 LmOVA	Strepto + 107 LmOVA	Strepto + 107 LmOVA ΔActA		Tet-		1X108 LmOVA	5X108 LmOVA	Strepto + 107 LmOVA	Strepto + 107 LmOVA ΔActA		Tet-
	25	46.5	69.7	49.9		17.6		42.5	22.8	17.9	33.1		48.5		20.5	22.8	4.24	8.06		18.1		12	7.89	8.14	8.85		15.8
	28.9	51.4	81.3	52		22.2		41.5	16.2	8.4	17.5		53.1		14.8	18	2.99	14.6		13.3		14.8	14.4	7.26	15.9		11.5
	53.3	72.9	50.7	46.2		22.2		13.3	27.1	46	49.7		47.9		26.7	0	0.82	2.05		9.52							20.3
	0	33.3	65.3	70.4		15.3		50	33.3	32.5	24.9		32.8		0	33.3	0.37	0.55		15.3		6.67	0	2.46	2.05		36.5
	11.1	50	57.1	56.6		16.9		33.3	8.33	40.4	35.7		52.8		0	25	1.24	1.55		10.8		50	0	1.85	4.11		19.4
						27.7							28.7							23.9		55.6	16.7	1.24	6.2		19.7
						24.4							26.3							25.1							24.2
						19.8							62.2							7.64							10.3
						27.9							49							8.18							14.9
						15.8							30.4							15.9							37.9
						53.6							28.9							8.39							9.05
						54.4							19.9							13.3							12.4
						11.2							26							14.5							48.4
						23.8							53.5							6.77							15.9
						19.1							72.9							3.6							4.37
						17.7							14.9							27.6							39.8
						7.73							7.75							40.7							43.8
						20.3							62.7							5.73							11.2
						18.3							34.2							12.1							35.3
						23.2							58.7							5.27							12.9
						26.1							27.9							15.3							30.7
						16.2							59.8							8.03							16
						40.1							30							6.4							23.4
						21.3							13.1							36.4							29.2
						18.7							14.5							34.4							32.3
						13.4							69.7							6.26							10.6
						17.1							57.7							9.91							15.3
						15.1							63.6							8.46							12.9

## Sheet: Figure 2F
SB175
	LEFT PANEL
	PBS		TMDI
	CD45.1 OTI		CD45.1 OTI
	8.1		46.4
	3.86		49.3
	10.6		54.8
	1.56		64.5
	RIGHT PANEL
	PBS		TMDI
	CD45.1 OTI		CD45.1 OTI
	6454.69		92055.7
	2771.4		169140
	15714.9		130903
	2225.31		115600

[truncated: 39 more sheets: Figure 2G, Figure 3A, Figure 3C, Figure 3E, Figure 4A, Figure 4B, Figure 4D, Figure 4E, Figure 4F, Figure 4G, Figure 4H, Figure 4I, Figure 5A, Figure 5B, Figure 5C, Figure 5D, Figure 5F, Figure 6A, Figure 6B, Supplementary Figure 2A …]
